# Supplementary material for: Structural basis for distinct inflammasome complex assembly by human NLRP1 and CARD8
Source: Nat Commun. 2021 Jan 8;12:188. doi: 10.1038/s41467-020-20319-5 (PMC7794362; doi:10.1038/s41467-020-20319-5)
Supplement: Supplementary file 4 — Source Data [file 41467_2020_20319_MOESM4_ESM.zip]

Archive with 10 entries (9 files):
- Additional_Source_Data_20201114_submission/
- __MACOSX/._Additional_Source_Data_20201114_submission
- Additional_Source_Data_20201114_submission/Raw data for plots.xlsx
- __MACOSX/Additional_Source_Data_20201114_submission/._Raw data for plots.xlsx
- Additional_Source_Data_20201114_submission/Primer list updated_20201102.xlsx
- __MACOSX/Additional_Source_Data_20201114_submission/._Primer list updated_20201102.xlsx
- Additional_Source_Data_20201114_submission/~$Raw data for plots.xlsx
- __MACOSX/Additional_Source_Data_20201114_submission/._~$Raw data for plots.xlsx
- Additional_Source_Data_20201114_submission/Source data files_images_20201114.pdf
- __MACOSX/Additional_Source_Data_20201114_submission/._Source data files_images_20201114.pdf
