# Supplementary material for: Structural basis for distinct inflammasome complex assembly by human NLRP1 and CARD8
Source: Nat Commun. 2021 Jan 8;12:188. doi: 10.1038/s41467-020-20319-5 (PMC7794362; doi:10.1038/s41467-020-20319-5)
Supplement: Supplementary file 4 — Source Data [file 41467_2020_20319_MOESM4_ESM.zip › Additional_Source_Data_20201114_submission/Raw data for plots.xlsx]

## Sheet: Supplementary Figure 1b
	NLRP1 filament diameter count, based on negative stain images
	Estimated Diameter values (nm)		7	7.5	8	8.5	9	9.5	10	10.5	11	11.5	12	12.5	13	13.5	14	14.5	15	15.5	16	16.5	17	17.5
	HEK293T NLRP1 UPA-CARD counts															2	14	21	23	10	5
	E. Coli NLRP1 UPA-CARD counts																15	17	26	9	2
	E. Coli NLRP1 CARD counts		2	12	29	9	7	4	3

## Sheet: Figure 1b
		vector	vector	vector	NLRP1 FIIND-C+CARD	NLRP1 FIIND-C+CARD	NLRP1 FIIND-C+CARD	NLRP1 CARD alone	NLRP1 CARD alone	NLRP1 CARD alone	CARD8 FIIND-C+CARD	CARD8 FIIND-C+CARD	CARD8 FIIND-C+CARD	CARD8 CARD alone	CARD8 CARD alone	CARD8 CARD alone
	1000	8	12	4	78	69	85	45	50	43	10	5	7	8	4	10
	200	7	12	6	76	85	79	27	30	15	7	9	6	6	9	12
	50	6	9	15	68	55	60	5	5	7	15	6	7	7	5	9

## Sheet: Figure 2l and m
	wild-type	23.52	22.05	20.14						CARD8-CARD	CARD8-CARD	CARD8-CARD	CASP1-CARD	CASP1-CARD	CASP1-CARD
	E1387R	25	22.12	31.29					vector	0	0	0	0.5	1	0.8
	R1427D	1.7	2.27	3.26					wild type	12.55	17.18	11.61	11.24	10.98	12.98
	Q1434R	42.78	40.15	32.06					D577R	0	0	0	1.18	2.67	0
	R1386D	2.9	1.21	2.64					4	0	0	0	0.44	2.17	2.29
	E1414R	1.44	0.4	2.1					5	0	0	0	5.08	1.46	1.23
	Q1410R	0.8	0.65	0.92					5	0	0	0	0	0	0.66
	K1402E	1.11	0	0.44					4	0	0	0	3.32	0	0
	Y1413R	1.72	2.9	1					5	0	0	0	0	0.82	1.01
	H1404D	1.66	0.9	1.95
	K1402D	1.12	0.77	3.05
	E1397R	2.47	2.45	1.01
	R1415D	1.02	0.97	2.04
	E1411R	2.2	1.76	2.21
	D1437R	3.23	2.65	0.94
	R1392D	3.56	0.81	3.26
	H1454E	0.56	0.51	0.8
	E1458R	1.46	1.04	1.33
	S1395R	2.42	0.32	1.41
	H1454D	1.42	2.26	4.46
	R1422E	1.06	0.53	1.41
	N1420E	1.41	1.4	2.31
	E1450R	5.02	4.28	9.49
	T1451R	1.17	1.4	1.98
	D1383R	1.84	1.73	2.13
	K1428E	22.31	17.99	25.48
	Q1406R	24.87	26	33.78
	Q1388D	3.52	4.85	11.99
	Q1446D	42.86	37.04	47.49
	E1461R	52.38	63.01	60.46
	K1449D	27.71	23.68	46.7

## Sheet: Figure 3c
	Plasmid	WT	11m2 (R1240D)	13m2(KF1269AA)	15m1*(R1289D)	16m1(R1312D)	17m1(F1320A)	12m1(RK1260DD)	18m2(R1333D)	14m1*(R1274D)	2Pm2(PP1278AG)
	repeat-1	46.93	15.54	31.05	15.88	53.26	14.3	9.41	40.6	12.34	9.04
	repeat-2	59.82	10.18	36.46	16.14	35.99	20.64	6.45	31.83	13.2	7.12
	repeat-3	37.14	14.14	36.99	23.83	38.43	12.36	14.51	37.72	14.33	3.07

## Sheet: Figure 6b, c, d
	Figure 6b
		vector	vector	vector	vector+Talabostat	vector+Talabostat	vector+Talabostat	NLRP1	NLRP1	NLRP1	NLRP1+Talabostat	NLRP1+Talabostat	NLRP1+Talabostat	CARD8	CARD8	CARD8	CARD8+Talabostat	CARD8+Talabostat	CARD8+Talabostat
	ASC	1.2	3	0.5	0.3	1.6	2	12	7	9.5	45	54	49	0.6	3.91	0.37	2	0.6
	CASP1-CARD	1.9	1.2	3.2	0.3	0.6	1.5	1.5	0.6	0.7	3	5	0.5	5.6	10	2	54	26	54
	Figure 6c
		Vector	Vector	Vector	NLRP1 full length	NLRP1 full length	NLRP1 full length	NLRP1-CARD	NLRP1-CARD	NLRP1-CARD	NLRP1-FIINDUPA-CARD	NLRP1-FIINDUPA-CARD	NLRP1-FIINDUPA-CARD	CARD8-CARD	CARD8-CARD	CARD8-CARD	CARD8-FIINDUPA-CARD	CARD8-FIINDUPA-CARD	CARD8-FIINDUPA-CARD
	Cas9 control	23.6875	23.4375	22.625	39.5*	42.875*	36.8125*	39.5	42.875	36.8125	198.812	209.688	194.375	48.625	51.375	53.0625	73.9375	57.25	62.5
	ASC KO	21.06	25.68	13.62	34.62*	33.42*	44.64*	6.18	7.5	6.36	18.48	16.56	16.38	73.14	62.7	71.52	101.28	112.86	94.44
	CASP1 KO	9.3	8.22	8.94	21.12*	31.5*	39.9*	7.86	9.12	7.5	27.96	36.24	36.78	10.2	10.8	10.08	18.96	13.92	10.98
	Figure 6d
		Vector	Vector	Vector	NLRP1 full length	NLRP1 full length	NLRP1 full length	NLRP1-CARD	NLRP1-CARD	NLRP1-CARD	NLRP1-FIINDUPA-CARD	NLRP1-FIINDUPA-CARD	NLRP1-FIINDUPA-CARD	CARD8-CARD	CARD8-CARD	CARD8-CARD	CARD8-FIINDUPA-CARD	CARD8-FIINDUPA-CARD	CARD8-FIINDUPA-CARD
	Cas9 control	3	2	2				15	11	13	20	15	13	10	12	8	11	8	15
	ASC KO	3	1.5	0				1	2	0	2.5	0	1	8	12	15	15	15	12
	CASP1 KO	1	2.6	0				1	3	5	2	3	3	0	2	5	1	2	2

## Sheet: Supplementary Figure 10c
			vector	vector	vector	NLRC4-CARD	NLRC4-CARD	NLRC4-CARD	NLRP1-CARD	NLRP1-CARD	NLRP1-CARD	CARD8-CARD	CARD8-CARD	CARD8-CARD
		ASC-CARD	4	1	3	15.94	22.27	16.81	35*	44*	40*	4*	0*	3*
		ASC	3.74	3.91	0.37	28.01	26.05	29.51	24.83*	14.8*	26.87*	7.44*	3.87*	3.05*
		CASP1-CARD	0.57	0.3	0	14.39	21	23.03	1.2*	1.73*	1.93*	12.68*	12.31*	7.26*
		CASP1C285G	0.98	0.58	0.34	7.22	15.7	8.2	1.2*	1.4*	1.56*	4.92*	6.34*	8.44*
