# Supplementary material for: Structural basis for distinct inflammasome complex assembly by human NLRP1 and CARD8
Source: Nat Commun. 2021 Jan 8;12:188. doi: 10.1038/s41467-020-20319-5 (PMC7794362; doi:10.1038/s41467-020-20319-5)
Supplement: Supplementary file 4 — Source Data [file 41467_2020_20319_MOESM4_ESM.zip › Additional_Source_Data_20201114_submission/Primer list updated_20201102.xlsx]

## Sheet: Sheet1
	Name	5' to 3'
1	1-Mutant_E1387R	GTTGCTGCACTTTGTGGACCAGTATCGAAGACAGCTGATAGCCCGAGTGACATCGGT
2	2-Mutant_R1427D	CTGGCTGAGAACACGAGGCCCAGCCAGATGGATAAGCTGTTCAGCTTGAGCCAGTCCTGG
3	3-Mutant_R1392D	GACCAGTATCGAGAGCAGCTGATAGCCGATGTGACATCGGTGGAGGTTGTCTTGG
4	4-Mutant_Q1410R	GGACAAACTGCATGGACAGGTGCTGAGCAGAGAGCAGTACGAGAGGGTGCTGGCTG
5	5-Mutant_Q1406R	GGTTGTCTTGGACAAACTGCATGGAAGAGTGCTGAGCCAGGAGCAGTACGAGAGGGTGC
6	6-Mutant_ Q1434R	CCAGATGCGGAAGCTGTTCAGCTTGAGCAGATCCTGGGACCGGAAGTGCAAAGATGG
7	7-Mutant_ R1415D	CAGGTGCTGAGCCAGGAGCAGTACGAGGATGTGCTGGCTGAGAACACGAGGCCCAGCCAG
8	8-Mutant_ E1411R	CAAACTGCATGGACAGGTGCTGAGCCAGAGACAGTACGAGAGGGTGCTGGCTGAGAAC
9	9-Mutant_ K1428E	CTGAGAACACGAGGCCCAGCCAGATGCGGGAACTGTTCAGCTTGAGCCAGTCCTGGGACC
10	10-Mutant_ E1450R	CAAAGATGGACTCTACCAAGCCCTGAAGAGAACCCATCCTCACCTCATTATGGAACTCTG
11	11-Mutant_ H1454E	TACCAAGCCCTGAAGGAGACCCATCCTGAACTCATTATGGAACTCTGGGAGAAGGGCAGC
12	12-Mutant_ K1402E	CGAGTGACATCGGTGGAGGTTGTCTTGGACGAACTGCATGGACAGGTGCTGAGCCAGG
13	13-Mutant_E1414R	GCATGGACAGGTGCTGAGCCAGGAGCAGTACAGAAGGGTGCTGGCTGAGAACACGAGGCC
14	14-Mutant_N1420E	CAGGAGCAGTACGAGAGGGTGCTGGCTGAGGAAACGAGGCCCAGCCAGATGCGGAAGCTG
15	15-Mutant_ R1422E	GCAGTACGAGAGGGTGCTGGCTGAGAACACGGAACCCAGCCAGATGCGGAAGCTGTTCAG
16	16-Mutant_E1458R	CCTGAAGGAGACCCATCCTCACCTCATTATGAGACTCTGGGAGAAGGGCAGCAAAAAGGG
17	17-NLPR1_mutant-Y1413R	GCATGGACAGGTGCTGAGCCAGGAGCAGCGTGAGAGGGTGCTGGCTGAGAACACGAGGCC
18	18-NLPR1_mutant-Q1388D	GTTGCTGCACTTTGTGGACCAGTATCGAGAGGATCTGATAGCCCGAGTGACATCGGTGG
19	19-NLPR1_mutant-H1404D	TCGGTGGAGGTTGTCTTGGACAAACTGGACGGACAGGTGCTGAGCCAGGAGCAGTACG
20	20-NLPR1_mutant-R1386D	GCAGTTGCTGCACTTTGTGGACCAGTATGACGAGCAGCTGATAGCCCGAGTGACATCG
21	21-NLPR1_mutant-T1451R	CAAAGATGGACTCTACCAAGCCCTGAAGGAGCGTCATCCTCACCTCATTATGGAACTCT
22	22-NLPR1_mutant-S1395R	GTATCGAGAGCAGCTGATAGCCCGAGTGACAAGAGTGGAGGTTGTCTTGGACAAACTGC
23	23-NLPR1_mutant-Q1446D	GGACCGGAAGTGCAAAGATGGACTCTACGATGCCCTGAAGGAGACCCATCCTCACCTC
24	1-24-NLRP1-E1461R	CCCATCCTCACCTCATTATGGAACTCTGGCGTAAGGGCAGCAAAAAGGGACTCCTGCCAC
25	2-25-NLRP1-E1397R	GCAGCTGATAGCCCGAGTGACATCGGTGAGAGTTGTCTTGGACAAACTGCATGGACAG
26	3-26-NLRP1-D1383R	GGATGCCCCGCAGTTGCTGCACTTTGTGAGACAGTATCGAGAGCAGCTGATAGCCCGAG
27	4-27-NLRP1-K1449D	GCAAAGATGGACTCTACCAAGCCCTGGATGAGACCCATCCTCACCTCATTATGGAACTC
28	Mut_NLRP1_1360-del-flag-tag	GAAACCAGGAGATCTCATGCCTGCAACTACTGACTACAAAGACGATGACGACAAGTGAC
29	30-NLRP1-D1401R	GCCCGAGTGACATCGGTGGAGGTTGTCTTGAGGAAACTGCATGGACAGGTGCTGAGCCAG
30	Mutant_CARD8-flag-3c-snap	CTTAGACAGCAGAATTTGGACTACAAGGACGATGACGATAAGGAATTCCTTGAAGTCCTC
31	5_BamHI_984_NLRP1_20190910	ATAAGGATCCTTCAGCAGACGGAAACCAAGTGTGATGACCCCTACTG
32	3_xhoI_CARD8_456-stop	ATAACTCGAGTTACTTCACAAAGGCTGCACCTGAGAAAGGAGGAGGGGCTG
33	Mut_NLRP1-1473-F-SW-20190829	CTCCTGCCACTCAGCAGCGACTACAAAGACGATGACGACAAGGAATTCCTTGAAGTCCTC
34	5_EcoRI_984_NLRP1_20190828	ATAAGAATTCTTCAGCAGACGGAAACCAAGTGTGATGACCCCTACTG
35	3_XhoI_1372_NLRP1_stop_20190828	ATAACTCGAGCATAGGTGAAGGTACGGCTATGCGGGCTGGAGGG
36	5 NLRP1 F1212A	GTTCTGGAAAACCCCAGCGCATCCCCCTTGGGAGTC
37	5_BamHi_CARD8_296_fiind-c_20190726	ATAAGGATCCTTCTCTCTGATGGGCATCCTGCTGCGGATCGC
38	5_XmaI_CARD8_296_FIIIND-C_20190726	ATAACCCGGGTTCTCTCTGATGGGCATCCTGCTGCGGATCGC
39	3_EcoRI_CARD8_537_nonstop_20190726	ATAAGAATTCCAAATTCTGCTGTCTAAGATAGGACACGAGG
40	3_ EcoRI_CARD8_537_stop_20190726	ATAAGAATTCTTACAAATTCTGCTGTCTAAGATAGGACACGAGG
41	Mut-NLRP1-F1212A-primer	CACATAGTTCTGGAAAACCCCAGCGCATCCCCCTTGGGAGTCCTCCTGAAA
42	5_1360-1370-linker10-kpn1	CTGATCCCTCCAGGCAGTACAGGATCTGGTACCTCAGGTTCCGCCCGCATAGCCG
43	5_NLRP1-1360-stop codon	GGAGATCTCATGCCTGCAACTTAATAGACTCTGATCCCTCCAGCCCGCATAG
44	3_xhoI-NLRP1_1473-stop	ATAACTCGAGCTAGCTGCTGAGTGGCAGGAGTCCCTTTTTGC
45	5_NRP1-1360-stop codon-1370	CCAGGAGATCTCATGCCTGCAACTACTTAAATGTCACCTCTGGATGCCCCGCAGTTGCTG
46	Mut_NLRP1_E1414R_20180125	GCATGGACAGGTGCTGAGCCAGGAGCAGTACCGCAGGGTGCTGGCTGAGAACACGAGGCC
47	5_NLRP1_1_XmaI_20170125	ATAACCCGGGATGGCTGGCGGAGCCTGGGGCCGCCTGGCCTGTTAC
48	5_BamHI_NLRP1_1373_20181123	ATAAGGATCCCTGGATGCCCCGCAGTTGCTGCACTTTGTGG
49	3_XhoI_NLRP1_1473_stop_20181123	ATAACTCGAGCTAGCTGCTGAGTGGCAGGAGTCCCTTTTTGCTGCCCTTCTC
50	Mut_Snap-3c-NLRP1-1213-3c_del_20181113	CTGGGACCTGCAGGCGGATCTCCAGGTCTTTCCCCCTTGGGAGTCCTCCTGAAAATGATC
51	Mut_Snap-3c-NLRP1-1223-3c_del_20181113	CTGGGACCTGCAGGCGGATCTCCAGGTCTTCATAATGCCCTGCGCTTCATTCCCGTCACC
52	5_XmaI_NLRP1_1255_20181002	ATAACCCGGGAGTGACTGCTCCATTCGGAAGGCCATAGATGATC
53	5_BamHI_NLRP1_1255_20181002	ATAAGGATCCAGTGACTGCTCCATTCGGAAGGCCATAGATGATC
54	5_XmaI_NLRP1_1213_20181002	ATAACCCGGGTCCCCCTTGGGAGTCCTCCTGAAAATGATCC
55	5_XmaI_NLRP1_1223_20181002	ATAACCCGGGCATAATGCCCTGCGCTTCATTCCCGTCACC
56	3_EcoRI_NLRP1_nonstop_1465	ATAAGAATTCTTTGCTGCCCTTCTCCCAGAGTTCC
57	5_BamHI_NLRP1_1213_20181002	ATAAGGATCCTCCCCCTTGGGAGTCCTCCTGAAAATGATCC
58	5_BamHI_NLRP1_1223_20181002	ATAAGGATCCCATAATGCCCTGCGCTTCATTCCCGTCACC
59	3_XhoI_NLRP1_stop_20181002	ATAACTCGAGCTATTTGCTGCCCTTCTCCCAGAGTTCC
60	5-1B-NLRP1-1340-1350-deleted	CAGGGATCAGGCTGCAAGTGAAAGACAAGAAACCAGGAGATCTCATGCCTGCAAC
61	5-2B-NLRP1-1350-1360-deleted	GAAAGATGAGACTCTGGTGTGGGAGGCCTTGCTGATCCCTCCAGCCCGCATAGCCGTACC
62	5-3B-NLRP1-1360-1370-deleted	GTGAAACCAGGAGATCTCATGCCTGCAACTTCACCTCTGGATGCCCCGCAGTTGCTG
63	5-4B-NLRP1-1370-1380-deleted	CTACTCTGATCCCTCCAGCCCGCATAGCCGTATTTGTGGACCAGTATCGAGAGCAGCTG
64	5’NLRP1 1360 del 5aa	CCTGCAACTACTCTGATCGCCGTACCTTCACCTCTGGATGC
65	5’NLRP1 1360 del 10aa	CCTGCAACTACTCTGATCGATGCCCCGCAGTTGCTGCACTTTG
66	5-1C-NLRP1-1213-1470-C-truncated	GAAGGGCAGCAAAAAGGGACTCCTGCCAGACTACAAAGACGATGACGACAAGTGACTCG
67	5-2C-NLRP1-1213-1465-C-truncated	TATGGAACTCTGGGAGAAGGGCAGCAAAGACTACAAAGACGATGACGACAAGTGACTCG
68	5-3C-NLRP1-1213-1460-C-truncated	GACCCATCCTCACCTCATTATGGAACTCTGGGACTACAAAGACGATGACGACAAGTGAC
69	5-4C-NLRP1-1213-1455-C-truncated	GCCCTGAAGGAGACCCATCCTCACCTCGACTACAAAGACGATGACGACAAGTGACTCG
70	3-Reverse P-pCS2-SV40-polyA-20180828	CCTCCCACACCTCCCCCTGAACCTGAAACATAAAATGAATGCAATTGTTGTTGTTAAC
71	5-Forward P-pCS2-SP6-20180828	GGACGTCGGAGCAAGCTTGATTTAGGTGACACTATAGAATACAAGCTAC
72	5-1C-new-NLRP1-1213-1470-C-truncated	GAAGGGCAGCAAAAAGGGACTCCTGCCATAGCTCGAGGACGGTGGGTCCCCGACTTAGTG
73	5-2C-new-NLRP1-1213-1465-C-truncated	TATGGAACTCTGGGAGAAGGGCAGCAAATAGCTCGAGGACGGTGGGTCCCCGACTTAGTG
74	5-3C-new-NLRP1-1213-1460-C-truncated	GACCCATCCTCACCTCATTATGGAACTCTGGTAGCTCGAGGACGGTGGGTCCCCGAC
75	5-4C-new-NLRP1-1213-1455-C-truncated	GCCCTGAAGGAGACCCATCCTCACCTCTAGCTCGAGGACGGTGGGTCCCCGACTTAGTG
76	5_BamHI_NLRP1_1244_20180816	ATAAGGATCCGAGGAAGTCACCTTCCACCTCTACCTGATCCCA
77	5_BamHI_NLRP1_1255_20180816	ATAAGGATCCAGTGACTGCTCCATTCGGAAGGCCATAGATGATCTAG
78	3_XhoI_NLRP1_1473_wstop_20180816	ATAACTCGAGCTAGCTGCTGAGTGGCAGGAGTCCCTTTTTGCTGCCC
79	Mutant_NLRP1 CARD_3c_1379_1375	CGGGAAGCCCAGACTAATAGCGCGGCCCCGCAGTTGCTGCACTTTGTGGACCAGTATCGA
80	3_XhoI_NLRP1-1213-1473_HIS_STOP	AATACTCGAGCTAGTGGTGGTGATGATGGTGGCTGCTGAGTGGCAGGAGTC
81	5_nde1_ NLRP1-1213-1473	AATACATATGATGTCCCCCTTGGGAGTCCTCCTGAAAATGATCC
82	3_EcoRI_NLRP1-1213-1473_HIS_STOP	AATAGAATTCCTAGTGGTGGTGATGATGGTGGCTGCTGAGTGGCAGGAGTC
83	5’mut_R1240D_NLRP1cardUPA	CCCGTCACCTCTGTGGTGTTGCTTTACCACGATGTCCATCCTGAGGAAGTCACCTTCCAC
84	5’mut_RK1260DD_NLRP1cardUPA	CCTGATCCCAAGTGACTGCTCCATTGATGACGCCATAGATGATCTAGAAATGAAATTCC
85	5’mut_KF1269AA_NLRP1cardUPA	CGGAAGGCCATAGATGATCTAGAAATGGCAGCTCAGTTTGTGCGAATCCACAAGCC
86	5’mut_R1274D_NLRP1cardUPA	GATCTAGAAATGAAATTCCAGTTTGTGGATATCCACAAGCCCCCCCCGCTGACC
87	5’mut_R1289D_NLRP1cardUPA	GCTGACCCCACTTTATATGGGCTGTGATTACACTGTGTCTGGGTCTGGTTCAGGGATGC
88	5’mut_R1312D_NLRP1cardUPA	CTCCCCAAGGAACTGGAGCTCTGCTATGATAGCCCTGGAGAAGACCAGCTGTTCTCGGAG
89	5’mut_F1320A_NLRP1cardUPA	CGAAGCCCTGGAGAAGACCAGCTGGCATCGGAGTTCTACGTTGGCCACTTGGGATCAGGG
90	5’mut_R1333D_NLRP1cardUPA	TTCTACGTTGGCCACTTGGGATCAGGGATCGATCTGCAAGTGAAAGACAAGAAAGATGAG
91	5’mut_PPP1278AGA_NLRP1cardUPA	TTCCAGTTTGTGCGAATCCACAAGCCCCCCCCGCTGACCCCACTTTATATGGGCTGT
92	5’mut_PP1278AG_NLRP1cardUPA	TTCCAGTTTGTGCGAATCCACAAGCCCCCCGCACTGACCCCACTTTATATGGGCTGT
93	5’mut_ H218D_CARD8UPA	CACTTCCAACACATTGATCTATTATGATCCCCACCCCGAAGATATTAAGTTCCACTTG
94	5’mut_TK238RD_CARD8UPA	GTACCTTGTCCCCAGCGACGCCTTGCTACGAGATGCGATAGATGATGAGGAAGATCGC
95	5’mut_RF547AA_CARD8UPA	CAAAGGCGATAGATGATGAGGAAGATGCAGCTCATGGTGTGCGCCTGCAGACTTCGC
96	5’mut_R252D_CARD8UPA	GATGAGGAAGATCGCTTCCATGGTGTGGATCTGCAGACTTCGCCCCCAATGGAACC
97	5’mut_R288D_CARD8UPA	GTAATGCCCAAGGAGTTGAAATTGTCCTACGATAGCCCTGGAGAAATTCAGCACTTCTC
98	5’mut_F296A_CARD8UPA	GGAGCCCTGGAGAAATTCAGCACGCATCAAAATTCTATGCTGGGCAGATGAAGGAACCC
99	5’mut_Q309R_CARD8UPA	CTATGCTGGGCAGATGAAGGAACCCATTAGGCTTGAGATTACTGAAAAAAGACATGGG
100	5’ins_PPP339GSGS_CARD8UPA	GCTTGTAGCTGCATCAGCCGGCAGTGGTTCCTTCTCAGGTGCAGCCTTTGTG
101	5’ins_PPP339GGSSSSGG_CARD8UPA	GCTTGTAGCTGCATCAGCCGGCGGTTCCAGTTCGAGCGGAGGCTTCTCAGGTGCAGCCTTTGTG
102	5’ins_PPP339GGSSTTGSTGSTSSGG_CARD8UPA	GCTTGTAGCTGCATCAGCCGGCGGTTCCAGTACTACAGGTAGCACCGGGAGTACGTCGAGCGGAGGCTTCTCAGGTGCAGCC
103	5’mut_PPM257AGA_CARD8UPA	GGTGTGCGCCTGCAGACTTCGCCCCCAATGGAACCCCTGAACTTTGGTTCCAGT
